# Supplementary material for: Pharmacy-Based Opportunistic Atrial Fibrillation Screening at a Community Level: A Real-Life Study
Source: Healthcare (Basel). 2022 Jan 4;10(1):90. doi: 10.3390/healthcare10010090 (PMC8775917; doi:10.3390/healthcare10010090)
Supplement: Supplementary file 1 [file healthcare-10-00090-s001.zip]

Archive with 1 entries (1 files):
- healthcare-1523793-supplementary.pdf
